# Supplementary material for: ETV6::ABL1-Positive Myeloid Neoplasm: A Case of a Durable Response to Imatinib Mesylate without Additional or Previous Treatment
Source: Int J Mol Sci. 2023 Dec 21;25(1):118. doi: 10.3390/ijms25010118 (PMC10779409; doi:10.3390/ijms25010118)
Supplement: Supplementary file 1 [file ijms-25-00118-s001.zip]

Archive with 1 entries (1 files):
- ijms-2713049-supplementary.pdf
